# Supplementary material for: Cardiac-related symptoms in individuals aged ≥65 years without diagnosed cardiac disease: insights from the NORSCREEN trial
Source: Eur Heart J Open. 2026 Feb 20;6(2):oeag032. doi: 10.1093/ehjopen/oeag032 (PMC12987703; doi:10.1093/ehjopen/oeag032)
Supplement: oeag032_Supplementary_Data [file oeag032_supplementary_data.zip]

Archive with 2 entries (2 files):
- Supplementary tables.docx
- Supplementary files.docx
